# Supplementary material for: Selective flexible packaging pathways of the segmented genome of influenza A virus
Source: Nat Commun. 2020 Aug 28;11:4355. doi: 10.1038/s41467-020-18108-1 (PMC7455735; doi:10.1038/s41467-020-18108-1)
Supplement: Supplementary file 4 — Source Data [file 41467_2020_18108_MOESM4_ESM.zip]

Archive with 2 entries (2 files):
- 231972_2_data_set_4794794_q440c4.xlsx
- 231972_2_supp_4801007_q773ck.pdf
