# Supplementary material for: Selective flexible packaging pathways of the segmented genome of influenza A virus
Source: Nat Commun. 2020 Aug 28;11:4355. doi: 10.1038/s41467-020-18108-1 (PMC7455735; doi:10.1038/s41467-020-18108-1)
Supplement: Supplementary file 4 — Source Data [file 41467_2020_18108_MOESM4_ESM.zip › 231972_2_data_set_4794794_q440c4.xlsx]

## Sheet: Figure 2A
Figure 2A
Segment species per Cell			Cell1	Cell2	Cell3	Cell4	Cell5	Cell6	Cell7	Cell8	Cell9	Cell10	Cell11	Cell12	Cell13	Cell14	Cell15	Cell16	Cell17	Cell18	Cell19	Cell20	Cell21	Cell22	Cell23	Cell24	Cell25	Cell26	Cell27	Cell28	Cell29	Cell30	Cell31	Cell32	Cell33	Cell34	Cell35	Cell36	Cell37	Cell38	Cell39	Cell40	Cell41	Cell42	Cell43	Cell44	Cell45	Cell46	Cell47
A/Panama		Sum S1	575	375	308	656	556	230	818	1076	589	723	534	764	120	910	49	157	669	866	842	587	232	901	157	949	808	1010	988	440	502	1067	557	461	646	841	887	993	942	360	666	577	839	1474	1067	894	188	290	728
		Sum S2	772	463	427	746	893	465	910	1368	719	860	787	853	898	989	713	458	901	994	1032	775	291	1032	565	1076	853	1187	1107	540	608	1279	566	503	711	852	975	1089	963	574	666	833	909	1633	1203	1068	271	402	964
		Sum S3	517	174	83	646	485	86	860	746	763	713	470	858	409	948	134	359	861	1066	1063	773	334	1010	486	1197	834	1247	1119	554	509	1504	648	756	742	903	1110	1196	1027	377	798	471	803	1406	969	859	183	267	680
		Sum S4	528	376	305	632	547	183	737	557	478	651	503	696	111	882	59	301	658	776	1128	882	502	1124	330	1158	738	1180	1264	559	675	1430	688	546	753	873	1051	1093	1043	759	850	855	926	1682	1237	1094	277	429	933
		Sum S5	509	387	337	663	541	444	756	334	502	637	323	724	109	928	63	180	691	862	1178	982	513	1228	365	1210	889	1345	1388	569	730	1626	669	577	778	923	1142	1151	1123	709	835	756	983	1640	1196	1068	250	310	829
		Sum S6	556	479	429	669	682	333	897	728	599	807	525	786	149	934	64	216	855	926	1203	997	432	1220	491	1249	921	1264	1393	627	777	1394	742	585	791	920	1220	1133	1129	804	767	635	782	1376	864	821	215	341	692
		Sum S7	739	576	558	781	803	669	887	1218	653	916	811	870	978	970	781	671	792	967	1064	828	624	1005	314	1105	690	1123	1142	606	749	1204	679	524	733	867	1014	1008	916	1003	747	420	549	932	862	589	110	222	551
		Sum S8	296	414	370	545	530	236	621	436	409	514	338	707	341	858	164	119	469	739	402	336	89	429	56	436	399	669	523	193	88	705	323	300	444	660	364	587	616	53	449	745	898	1589	1110	985	222	378	892
[truncated: 22 more columns]

## Sheet: Figure 2B
Figure 2B
Segment species per Cell [%]			Cell1	Cell2	Cell3	Cell4	Cell5	Cell6	Cell7	Cell8	Cell9	Cell10	Cell11	Cell12	Cell13	Cell14	Cell15	Cell16	Cell17	Cell18	Cell19	Cell20	Cell21	Cell22	Cell23	Cell24	Cell25	Cell26	Cell27	Cell28	Cell29	Cell30	Cell31	Cell32	Cell33	Cell34	Cell35	Cell36	Cell37	Cell38	Cell39	Cell40	Cell41	Cell42	Cell43	Cell44	Cell45	Cell46	Cell47
A/Panama		Sum S1	12.8005	11.5598	10.9336	12.2892	11.0383	8.69237	12.6118	16.6486	12.5	12.4205	12.4447	12.2084	3.85233	12.2658	2.41737	6.37952	11.3467	12.0345	10.6421	9.52922	7.68976	11.3348	5.68017	11.3246	13.1768	11.1911	11.0713	10.7632	10.8236	10.4516	11.4327	10.842	11.5398	12.2971	11.426	12.0364	12.1407	7.76029	11.5265	10.9033	12.543	12.5639	12.5411	12.1171	10.9557	10.989	11.6127
		Sum S2	17.1861	14.2725	15.158	13.9753	17.7288	17.5737	14.0302	21.1666	15.2589	14.7741	18.3407	13.6306	28.8283	13.3306	35.1751	18.6103	15.2815	13.8132	13.0435	12.5812	9.64534	12.9828	20.4414	12.8401	13.9106	13.1524	12.4048	13.2094	13.1091	12.5282	11.6174	11.8297	12.701	12.458	12.5596	13.2	12.4114	12.3734	11.5265	15.7407	13.5895	13.9192	14.1396	14.4755	15.7925	15.233	15.3773
		Sum S3	11.5093	5.36375	2.9464	12.1019	9.62875	3.25019	13.2593	11.5426	16.1927	12.2488	10.9532	13.7105	13.13	12.778	6.61075	14.5876	14.6031	14.8138	13.4353	12.5487	11.0706	12.706	17.5832	14.284	13.6008	13.8172	12.5392	13.5519	10.9746	14.7321	13.3005	17.7799	13.2547	13.2037	14.2986	14.497	13.2362	8.12675	13.811	8.90023	12.0048	11.9843	11.3893	11.6427	10.6643	10.1175	10.847
		Sum S4	11.7542	11.5906	10.8271	11.8396	10.8596	6.9161	11.3629	8.61829	10.1443	11.1836	11.7222	11.1218	3.5634	11.8884	2.91071	12.2308	11.1601	10.7838	14.2568	14.3182	16.639	14.1401	11.9392	13.8186	12.0352	13.0748	14.1641	13.6742	14.5537	14.0072	14.1215	12.841	13.4512	12.765	13.5386	13.2485	13.4425	16.3613	14.711	16.1565	13.8436	14.3369	14.5393	14.8279	16.1422	16.2562	14.8828
		Sum S5	11.3313	11.9297	11.9631	12.4204	10.7405	16.78	11.6559	5.16788	10.6537	10.9431	7.52738	11.5692	3.4992	12.5084	3.10804	7.3141	11.7198	11.9789	14.8888	15.9416	17.0036	15.4485	13.2055	14.4391	14.4977	14.903	15.5536	13.9188	15.7395	15.9271	13.7315	13.5701	13.8978	13.4961	14.7108	13.9515	14.4735	15.2835	14.4514	14.2857	14.6958	13.9789	14.0574	14.4755	14.5688	11.7469	13.2238
		Sum S6	12.3776	14.7657	15.229	12.5328	13.5398	12.585	13.8298	11.2641	12.7122	13.8636	12.2349	12.5599	4.78331	12.5893	3.15738	8.77692	14.5014	12.8683	15.2048	16.1851	14.3189	15.3478	17.7641	14.9045	15.0196	14.0055	15.6096	15.3376	16.7529	13.6546	15.2299	13.7582	14.13	13.4523	15.7156	13.7333	14.5508	17.3313	13.2745	11.9992	11.6908	11.7286	10.1551	11.1277	12.5291	12.9216	11.0384
		Sum S7	16.4515	17.7559	19.8083	14.6309	15.942	25.2834	13.6756	18.8457	13.8582	15.7361	18.9	13.9022	31.3965	13.0745	38.5298	27.2653	13.4328	13.438	13.4479	13.4416	20.6828	12.6431	11.3603	13.1862	11.2524	12.4432	12.797	14.8239	16.1492	11.7935	13.9368	12.3236	13.094	12.6773	13.062	12.2182	11.8056	21.621	12.9283	7.93651	8.2075	7.94408	10.1316	7.98319	6.41026	8.41228	8.78928
		Sum S8	6.58949	12.762	13.1345	10.2098	10.5221	8.91912	9.57447	6.74609	8.67997	8.8301	7.87695	11.2975	10.947	11.5649	8.09077	4.83543	7.95455	10.2696	5.08089	5.45455	2.94995	5.39691	2.02605	5.20286	6.50685	7.41274	5.8606	4.72114	1.89737	6.90567	6.62972	7.0555	7.9314	9.65053	4.68891	7.11515	7.93917	1.14249	7.77085	14.0779	13.425	13.5442	13.0465	13.3505	12.9371	14.3236	14.2287
[truncated: 22 more columns]

## Sheet: Figure 3A
Figure 3A
Rank Distributions
Mean MSC Counts		Rank 1	Rank 2	Rank 3	Rank 4	Rank 5	Rank 6	Rank 7	Rank 8
	Mean	419.072	190.203	126.493	105.203	99.3623	108.536	143.899	229.014
	SEM	25.7397	9.9932	6.02988	4.37141	4.67013	5.64137	8.91598	16.0636
Mean Segment Counts		Rank 1	Rank 2	Rank 3	Rank 4	Rank 5	Rank 6	Rank 7	Rank 8
	Mean	419.072	380.406	379.478	420.812	496.812	651.217	1007.29	1832.12
	SEM	25.7397	19.9864	18.0896	17.4857	23.3506	33.8482	62.4119	128.509

## Sheet: Figure 3B
Figure 3B
Rank Distributions
MSC Counts		Rank 1	Rank 2	Rank 3	Rank 4	Rank 5	Rank 6	Rank 7	Rank 8
		463	193	129	120	124	136	172	355
Segment Counts		Rank 1	Rank 2	Rank 3	Rank 4	Rank 5	Rank 6	Rank 7	Rank 8
		463	386	387	480	620	816	1204	2840

## Sheet: Figure 3C
Figure 3C
Rank Distributions
MSC Counts		Rank 1	Rank 2	Rank 3	Rank 4	Rank 5	Rank 6	Rank 7	Rank 8
		393	147	109	66	75	66	61	36
Segment Counts		Rank 1	Rank 2	Rank 3	Rank 4	Rank 5	Rank 6	Rank 7	Rank 8
		393	294	327	264	375	396	427	288

## Sheet: Figure 3D
Figure 3D
Rank Distributions
MSC Counts		Rank 1	Rank 2	Rank 3	Rank 4	Rank 5	Rank 6	Rank 7	Rank 8
		329	141	113	112	100	116	228	56
Segment Counts		Rank 1	Rank 2	Rank 3	Rank 4	Rank 5	Rank 6	Rank 7	Rank 8
		329	282	339	448	500	696	1596	448

## Sheet: Figure 3E
Figure 3E
Total Segments
Mean Segment Counts		S1	S2	S3	S4	S5	S6	S7	S8
	Mean	641.296	799.899	679.232	726.725	744.884	719.507	684.942	565.159
	SEM	40.0473	36.3243	44.3004	42.7801	45.8474	41.4397	34.6553	37.7613

## Sheet: Figure 3F
Figure 3F
Total Segments
Segment Counts		S1	S2	S3	S4	S5	S6	S7	S8
		866	994	1066	776	862	926	967	739

## Sheet: Figure 3G
Figure 3G
Total Segments
Segment Counts		S1	S2	S3	S4	S5	S6	S7	S8
		157	565	486	330	365	491	314	56

## Sheet: Figure 3H
Figure 3H
Total Segments
Segment Counts		S1	S2	S3	S4	S5	S6	S7	S8
		502	608	509	675	730	777	749	88

[truncated: 23 more sheets: Figure 3I, Figure 3J, Figure 3K, Figure 3L, Figure 4A, Figure 4B, Figure 4C, Figure 4D, Figure 5B, Figure 5C, Figure 6A, Figure 6B, Figure 6C, Figure 6D, Figure 6E, Figure S3B, Figure S8, Figure S9, Figure S11, Figure S14 …]
